# Supplementary material for: Enriching Spiritual Care in Medical Residents Through Cultural Humility and Courage
Source: MedEdPORTAL. 2024 Jul 26;20:11423. doi: 10.15766/mep_2374-8265.11423 (PMC11272909; doi:10.15766/mep_2374-8265.11423)
Supplement: Supplementary file 1 — Cultural Humility and Courage in Spiritual Care.pptxFacilitator Guide for Spiritual Care Session.docxSpiritual Care Reflection Questions.docxSpiritual Care Surveys.docx [file mep_2374-8265.11423-s001.zip]

Archive with 5 entries (5 files):
- A. Cultural Humility and Courage in Spiritual Care.pptx
- B. Facilitator Guide for Spiritual Care Session.docx
- C. Spiritual Care Reflection Questions.docx
- D. Spiritual Care Surveys.docx
- _Editorial Summary Report_11423.pdf
